# Supplementary material for: STING mediates immune responses in the closest living relatives of animals
Source: eLife. 2021 Nov 3;10:e70436. doi: 10.7554/eLife.70436 (PMC8592570; doi:10.7554/eLife.70436)
Supplement: Source data 1. [file elife-70436-supp2.zip]

Archive with 76 entries (75 files):
- Western Blots Source Data/
- __MACOSX/._Western Blots Source Data
- Western Blots Source Data/Fig6B_Tub.pdf
- __MACOSX/Western Blots Source Data/._Fig6B_Tub.pdf
- Western Blots Source Data/Fig6A STING_uncropped.pdf
- __MACOSX/Western Blots Source Data/._Fig6A STING_uncropped.pdf
- Western Blots Source Data/Fig3E_Tub_highlighted.pdf
- __MACOSX/Western Blots Source Data/._Fig3E_Tub_highlighted.pdf
- Western Blots Source Data/Fig5B_Tub+STING.pdf
- __MACOSX/Western Blots Source Data/._Fig5B_Tub+STING.pdf
- Western Blots Source Data/.DS_Store
- __MACOSX/Western Blots Source Data/._.DS_Store
- Western Blots Source Data/Fig6B_Tub_highlighted.pdf
- __MACOSX/Western Blots Source Data/._Fig6B_Tub_highlighted.pdf
- Western Blots Source Data/Fig6_S1B_Tub_highlighted.pdf
- __MACOSX/Western Blots Source Data/._Fig6_S1B_Tub_highlighted.pdf
- Western Blots Source Data/Fig6A_mCherry.pdf
- __MACOSX/Western Blots Source Data/._Fig6A_mCherry.pdf
- Western Blots Source Data/Fig6A_mCherry_highlighted.pdf
- __MACOSX/Western Blots Source Data/._Fig6A_mCherry_highlighted.pdf
- Western Blots Source Data/Fig6A_Tub_highlighted.pdf
- __MACOSX/Western Blots Source Data/._Fig6A_Tub_highlighted.pdf
- Western Blots Source Data/Fig3D_tubulin_uncropped.pdf
- __MACOSX/Western Blots Source Data/._Fig3D_tubulin_uncropped.pdf
- Western Blots Source Data/Fig5B_Tub+STING+highlighted.pdf
- __MACOSX/Western Blots Source Data/._Fig5B_Tub+STING+highlighted.pdf
- Western Blots Source Data/Fig2C_STING_highlighted.pdf
- __MACOSX/Western Blots Source Data/._Fig2C_STING_highlighted.pdf
- Western Blots Source Data/Fig3E_STING_highlighted.pdf
- __MACOSX/Western Blots Source Data/._Fig3E_STING_highlighted.pdf
- Western Blots Source Data/Fig6B_mCherry_highlighted.pdf
- __MACOSX/Western Blots Source Data/._Fig6B_mCherry_highlighted.pdf
- Western Blots Source Data/Fig6A_STING_highlighted.pdf
- __MACOSX/Western Blots Source Data/._Fig6A_STING_highlighted.pdf
- Western Blots Source Data/Fig6_S1B_STING_highlighted.pdf
- __MACOSX/Western Blots Source Data/._Fig6_S1B_STING_highlighted.pdf
- Western Blots Source Data/Fig6A_Tub.pdf
- __MACOSX/Western Blots Source Data/._Fig6A_Tub.pdf
- Western Blots Source Data/Fig2_S1C_STING_highlighted.pdf
- __MACOSX/Western Blots Source Data/._Fig2_S1C_STING_highlighted.pdf
- Western Blots Source Data/Fig3D_tubulin_highlighted.pdf
- __MACOSX/Western Blots Source Data/._Fig3D_tubulin_highlighted.pdf
- Western Blots Source Data/Fig2C_STING.pdf
- __MACOSX/Western Blots Source Data/._Fig2C_STING.pdf
- Western Blots Source Data/Fig2C_Tub_highlighted.pdf
- __MACOSX/Western Blots Source Data/._Fig2C_Tub_highlighted.pdf
- Western Blots Source Data/Fig6A_STING.pdf
- __MACOSX/Western Blots Source Data/._Fig6A_STING.pdf
- Western Blots Source Data/Fig6_S1B_mcherry.pdf
- __MACOSX/Western Blots Source Data/._Fig6_S1B_mcherry.pdf
- Western Blots Source Data/Fig2_S1C_Tubulin_highlighted.pdf
- __MACOSX/Western Blots Source Data/._Fig2_S1C_Tubulin_highlighted.pdf
- Western Blots Source Data/Fig6_S1B_STING.pdf
- __MACOSX/Western Blots Source Data/._Fig6_S1B_STING.pdf
- Western Blots Source Data/Fig2C+3E_Tub.pdf
- __MACOSX/Western Blots Source Data/._Fig2C+3E_Tub.pdf
- Western Blots Source Data/Fig6_S1B_Tub.pdf
- __MACOSX/Western Blots Source Data/._Fig6_S1B_Tub.pdf
- Western Blots Source Data/Fig6B_mCherry_uncropped.pdf
- __MACOSX/Western Blots Source Data/._Fig6B_mCherry_uncropped.pdf
- Western Blots Source Data/Fig3D_STING.pdf
- __MACOSX/Western Blots Source Data/._Fig3D_STING.pdf
- Western Blots Source Data/Fig2_S1C_tubulin_uncropped.pdf
- __MACOSX/Western Blots Source Data/._Fig2_S1C_tubulin_uncropped.pdf
- Western Blots Source Data/Fig2_S1C_STING.pdf
- __MACOSX/Western Blots Source Data/._Fig2_S1C_STING.pdf
- Western Blots Source Data/Fig3D_STING_highlighted.pdf
- __MACOSX/Western Blots Source Data/._Fig3D_STING_highlighted.pdf
- Western Blots Source Data/Fig6A_STING_uncropped.pdf
- __MACOSX/Western Blots Source Data/._Fig6A_STING_uncropped.pdf
- Western Blots Source Data/Fig6_S1B_mcherry_highlighted.pdf
- __MACOSX/Western Blots Source Data/._Fig6_S1B_mcherry_highlighted.pdf
- Western Blots Source Data/Fig2_S1C_STING_uncropped.pdf
- __MACOSX/Western Blots Source Data/._Fig2_S1C_STING_uncropped.pdf
- Western Blots Source Data/Fig3E_STING.pdf
- __MACOSX/Western Blots Source Data/._Fig3E_STING.pdf
